# Supplementary material for: Effects of Individual Essential Amino Acids on Growth Rates of Young Rats Fed a Low-Protein Diet
Source: Animals (Basel). 2024 Mar 20;14(6):959. doi: 10.3390/ani14060959 (PMC10967486; doi:10.3390/ani14060959)
Supplement: Supplementary file 1 [file animals-14-00959-s001.zip › animals-2868708-supplementary/original blots with notes and original data/original data.xlsx]

## Sheet: experiment 1
CP/%	Weight Gain	Intake	CPI	MEIDMI	MEICP	MEINCP	CPI/WG	Intake/WG
6	42.8	213.3	12.798	853.2	72.9486	780.251	0.299019	4.98364
6	69.8	249.6	14.976	998.4	85.3632	913.037	0.214556	3.57593
6	46	229.7	13.782	918.8	78.5574	840.243	0.299609	4.99348
6	59	259.4	15.564	1037.6	88.7148	948.885	0.263797	4.39661
6	48.4	219.6	13.176	878.4	75.1032	803.297	0.272231	4.53719
6	46.1	241.7	14.502	966.8	82.6614	884.139	0.314577	5.24295
10	74.6	240.5	24.05	962	137.085	824.915	0.322386	3.22386
10	63.9	222	22.2	888	126.54	761.46	0.347418	3.47418
10	56.3	181.5	18.15	726	103.455	622.545	0.32238	3.2238
10	66.2	219.6	21.96	878.4	125.172	753.228	0.331722	3.31722
10	76.4	241.1	24.11	964.4	137.427	826.973	0.315576	3.15576
10	53.6	213.6	21.36	854.4	121.752	732.648	0.398507	3.98507
14	61.7	201.3	28.182	805.2	160.637	644.563	0.456759	3.26256
14	45.1	147.2	20.608	588.8	117.466	471.334	0.45694	3.26386
14	62.8	199.2	27.888	796.8	158.962	637.838	0.444076	3.17197
14	80.7	226.9	31.766	907.6	181.066	726.534	0.393631	2.81165
14	36.6	160	22.4	640	127.68	512.32	0.612022	4.37158
14	75.8	214.4	30.016	857.6	171.091	686.509	0.395989	2.8285
18	59.5	189.2	34.056	756.8	194.119	562.681	0.57237	3.17983
18	52.1	180.2	32.436	720.8	184.885	535.915	0.622572	3.45873
18	78.3	202.8	36.504	811.2	208.073	603.127	0.466207	2.59004
18	57.3	175.7	31.626	702.8	180.268	522.532	0.551937	3.06632
18	66.5	188.8	33.984	755.2	193.709	561.491	0.511038	2.8391
18	58.8	171.1	30.798	684.4	175.549	508.851	0.523776	2.90986
22	75.7	179.4	39.468	717.6	224.968	492.632	0.521374	2.36988
22	55.2	165.5	36.41	662	207.537	454.463	0.659601	2.99819
22	66	193.3	42.526	773.2	242.398	530.802	0.644333	2.92879
22	88.5	245.8	54.076	983.2	308.233	674.967	0.611028	2.7774
22	60.5	195.1	42.922	780.4	244.655	535.745	0.709455	3.22479
22	74.2	200.3	44.066	801.2	251.176	550.024	0.593881	2.69946
26	81.3	217.1	56.446	868.4	321.742	546.658	0.694293	2.67036
26	51	180.4	46.904	721.6	267.353	454.247	0.919686	3.53725
26	79.6	196.8	51.168	787.2	291.658	495.542	0.642814	2.47236
26	75.1	192.9	50.154	771.6	285.878	485.722	0.66783	2.56858
26	72.3	192.8	50.128	771.2	285.73	485.47	0.693333	2.66667
26	67	201.9	52.494	807.6	299.216	508.384	0.783493	3.01343

## Sheet: experiment 2
group	weight	carcass	liver/weight	limbs/weight	spleen/weight	kidney/weight	Digestive Tract/weight	heart/weight	carcass/weight	food intake	weight gain	WG/FI	WG/CPI	CP intake	ALT	AST	ALP	TP	ALB	UREA	GLU	TG	TCHO	Ala	Arg	Asn	Asp	Cys	Gln	Glu	His	Ile	Leu	Lys	Met	Phe	Pro	Ser	Thr	Trp	Tyr	Val	Tau	Cit	Orn	Gly
LP	125.5	49.39	0.0573705	0.0730677	0.00231076	0.0106773	0.0479681	0.00525896	0.393546	211	51.4	0.243602	4.06003	12.66	37	133	717	51.8	17.1	1.6	9.04	0.99	1.72	529.796	28.056	33.714	22.82	6.81	568.383	207.108	103.912	21.971	119.115	550.553	20.165	69.563	12.904	314.059	47.703	23.653	6.74	23.326	29.259	67.552	178.656	315.89
LP	141.2	52.41	0.0621813	0.0769122	0.00177054	0.0075779	0.0463881	0.00410765	0.371176	223.8	52.7	0.235478	3.92464	13.428	47	309	687	51	16.7	2.28	10.14	0.71	1.33	704.602	15.03	52.211	62.253	17.002	773.296	380.783	111.557	23.216	146.187	1126.61	21.332	69.848	27.525	450.23	66.293	33.731	12.506	27.125	35.601	92.839	252.652	370.531
LP	131.5	52.46	0.0495057	0.0698859	0.00273764	0.00844106	0.0522433	0.00562738	0.398935	218.2	46	0.210816	3.5136	13.092	34	145	603	58.2	20.8	1.83	9.06	1.01	1.81	485.038	91.365	39.127	21.433	4.839	410.307	146.481	88.631	20.271	108.843	696.981	19.794	59.377	24.743	367.295	60.127	38.159	12.845	23.448	17.409	66.942	87.883	302.163
LP	128.8	50.12	0.0562888	0.0812112	0.00194099	0.00838509	0.0516304	0.00613354	0.38913	210.5	48.4	0.229929	3.83215	12.63	57	185	807	54.3	18	2.78	9.92	0.76	1.54	570.882	107.44	51.946	31.429	7.248	623.661	125.709	105.551	28.672	133.633	763.421	28.512	76.742	30.046	411.258	70.468	50.794	14.579	26.633	22.884	84.322	99.443	297.244
LP	147.3	62.51	0.0577733	0.0543109	0.00230821	0.00821453	0.0433809	0.00577054	0.424372	237.7	52.2	0.219605	3.66008	14.262	26	111	418	53.6	18.6	1.57	8.53	0.62	1.28	540.096	96.994	47.526	26.623	9.544	558.967	110.072	99.882	24.358	125.044	640.04	26.431	69.276	28.741	368.731	65.029	51.468	13.166	26.823	21.509	75.05	109.947	352.6
LP	151.2	62.68	0.0555556	0.0603175	0.00231481	0.0087963	0.0499339	0.00575397	0.41455	243.1	51.1	0.210202	3.50336	14.586	46	176	614	49.8	16.1	3.28	9.15	0.43	1.15	446.657	65.623	38.863	22.204	9.006	700.151	149.229	75.506	19.863	114.425	581.54	16.217	65.427	15.691	313.816	41.553	22.468	8.763	19.253	24.021	69.897	152.166	290.253
Arg	136.2	49.83	0.0462555	0.105874	0.00212922	0.00895742	0.0526432	0.00521292	0.365859	250	52.7	0.2108	3.27329	16.1	42	145	705	48.8	16.8	2.73	8.34	0.86	1.85	459.17	128.849	24.563	22.887	6.825	542.433	226.737	70.5	25.857	140.091	715.492	21.529	76.268	16.422	323.501	45.057	28.971	14.337	21.106	22.78	82.755	136.458	272.543
Arg	150.4	62.87	0.0513298	0.0625665	0.00219415	0.00651596	0.0476064	0.00531915	0.418019	247	59.8	0.242105	3.7594	15.9068	51	139	1048	52.8	17.4	3.02	10.64	0.79	1.16	406.811	109.413	43.687	16.928	6.664	611.823	134.635	75.611	20.202	117.408	660.704	16.308	75.143	17.914	276.487	38.636	17.713	10.083	18.718	14.287	84.516	166.397	243.931
Arg	153.3	67.97	0.0528376	0.0599478	0.00254403	0.00684932	0.0493803	0.00574038	0.443379	245.9	62	0.252135	3.91514	15.836	44	114	704	48.6	16.5	2.54	10.06	0.51	1.08	361.486	117.757	31.758	27.529	5.251	469.281	169.062	65.392	18.24	95.311	521.238	17.995	66.455	16.876	285.416	46.794	24.57	10.289	16.946	19.644	61.087	109.24	204
Arg	144.7	59.27	0.0503801	0.0682101	0.00234969	0.00794748	0.0404976	0.00504492	0.409606	221.6	47.5	0.21435	3.32842	14.271	45	147	768	59.4	20	2.78	8.37	0.47	1.37	467.476	124.344	36.805	30.768	7.207	643.884	203.674	68.337	25.131	133.492	580.814	23.135	66.967	18.855	327.318	48.716	26.56	10.077	23.923	23.622	69.535	107.046	204.676
Arg	137.9	53.89	0.046773	0.0572879	0.00253807	0.00804931	0.0462654	0.00580131	0.39079	220.4	48.3	0.219147	3.4029	14.1938	37	155	651	50.7	18.8	5.5	10.07	0.62	1.92	677.87	144.692	50.605	35.068	8.091	620.131	167.69	95.715	27.724	120.001	647.876	30.596	78.684	26.717	330.456	75.071	28.018	16.099	19.575	22.573	84.321	134.221	214.266
Arg	137.8	55.35	0.046807	0.072061	0.00261248	0.008418	0.0423803	0.00551524	0.401669	220.5	47.6	0.215873	3.35207	14.2002	43	162	951	70.9	23.4	3.78	7.72	0.57	1.67	470.632	44.04	38.282	46.576	10.533	623.656	224.498	104.015	24.031	114.016	675.285	24.555	79.637	15.139	332.696	64.57	26.288	12.87	17.174	25.937	75.308	267.434	295.437
His	144.2	60.06	0.0563107	0.0601942	0.00277393	0.00859917	0.0501387	0.00589459	0.416505	259.5	58.5	0.225434	3.56699	16.4004	35	174	523	49.1	16.5	3.89	8.53	0.74	1.89	544.809	95.233	44.739	27.055	9.268	596.743	208.862	157.093	29.501	149.416	1121.99	23.003	77.561	28.259	299.456	64.739	38.992	14.025	29.192	23.064	95.275	149.819	250.142
His	137.5	57.82	0.0482909	0.0649455	0.00181818	0.00996364	0.0504727	0.00603636	0.420509	250.6	61.4	0.245012	3.87677	15.8379	31	214	378	48.5	15.8	3.02	11.59	0.8	1.99	495.787	38.843	30.611	26.801	20.17	622.224	303.213	104.154	30.682	141.666	742.826	21.468	84.548	14.72	330.313	67.743	33.382	10.244	23.86	27.462	81.923	210.695	284.799
His	147.1	53.07	0.0764786	0.0808294	0.00210741	0.0085656	0.0479266	0.0057104	0.360775	237.1	61.9	0.261071	4.13087	14.9847	43	212	893	53.2	17.5	2.22	7.63	0.79	1.54	626.29	100.575	46.635	47.65	9.324	786.469	431.775	153.168	23.81	142.564	663.323	17.505	79.641	21.41	344.169	62.589	29.61	9.871	26.418	49.218	87.408	126.714	247.749
His	160.2	59.94	0.0629213	0.0541199	0.00230961	0.0093633	0.0543695	0.00518102	0.374157	256.9	68.9	0.268198	4.24364	16.2361	35	164	666	51.3	17.7	3.41	8.07	1.42	1.63	593.387	84.919	42.959	42.804	6.296	497.758	195.429	138.108	33.392	142.507	609.763	19.435	66.616	27.039	282.757	69.311	34.002	13.039	32.473	31.924	78.38	97.563	228.581
His	143.3	56.49	0.0569435	0.0692952	0.00293091	0.00844382	0.0503838	0.00628053	0.394208	242.5	60	0.247423	3.91492	15.326	40	142	961	50.9	17.7	3.38	8.87	0.66	1.71	547.504	81.558	36.255	20.434	6.885	548.381	128.562	120.862	21.278	105.859	630.543	19.021	67.278	25.275	283.92	43	33.336	12.434	21.107	14.426	73.012	104.69	159.268
His	154.6	61.41	0.0562743	0.0615783	0.00239327	0.00815006	0.047542	0.00510996	0.397219	253.9	61	0.240252	3.80146	16.0465	64	157	878	56	18.3	6.44	11.94	0.59	1.41	491.555	102.03	40.632	32.469	7.146	647.248	196.525	149.212	27.96	147.757	656.159	20.281	82.245	18.677	335.202	57.755	26.087	11.311	23.125	18.16	70.344	119.102	234.654
Ile	150.3	61.1	0.0443114	0.0630073	0.00286094	0.00691949	0.0506986	0.00745176	0.40652	245.9	60.3	0.245222	3.70425	16.2786	16	122	575	51.9	13.7	3.54	9.31	0.79	1.35	506.826	114.206	44.46	26.797	23.285	548.387	153.331	97.794	42.876	121.031	991.234	26.764	73.863	24.159	353.399	62.55	32.126	15.553	23.051	25.751	75.545	80.967	322.294
Ile	149.7	55.63	0.054175	0.0692719	0.00207081	0.00895124	0.051837	0.00507682	0.37161	243.2	62.7	0.257812	3.89445	16.0998	52	195	879	50.2	17.5	4.41	9.15	0.72	1.32	632.971	49.632	33.479	42.774	12.209	642.457	172.743	99.552	60.569	110.724	1057.09	29.184	87.931	31.645	321.99	63.58	49.71	18.546	28.666	24.286	86.693	202.24	220.696
Ile	150.1	59.09	0.0485676	0.0568954	0.00266489	0.00706196	0.0439707	0.00506329	0.393671	249.2	64	0.256822	3.87948	16.497	26	105	707	51.9	17.7	2.53	9.33	0.58	1.71	509.162	95.677	48.674	19.736	7.712	513.451	115.848	101.905	47.416	119.954	948.545	21.253	67.959	24.272	301.004	58.67	33.972	15.593	28.853	12.917	73.714	87.669	281.459
Ile	152.9	62.9	0.0650752	0.0684761	0.00150425	0.00758666	0.0435579	0.00457816	0.41138	236.8	58.9	0.248733	3.7573	15.6762	27	117	785	52.1	17.4	2.69	9.07	0.59	1.4	690.548	86.234	61.37	29.022	10.479	864.614	134.85	121.383	78.166	133.685	907.524	27.87	100.276	33.729	394.646	69.268	41.752	16.639	32.119	13.657	93.093	133.586	280.884
Ile	140.8	55.87	0.0544034	0.059304	0.00241477	0.00674716	0.0544744	0.00482955	0.396804	221.3	55.6	0.251243	3.79521	14.6501	42	135	655	54.7	19.1	3.57	8.04	0.69	1.86	734.265	79.996	52.352	26.453	8.253	613.787	167.836	112.878	85.821	113.348	564.299	23.177	84.241	26.52	378.943	57.956	36.254	17.19	26.012	17.3	75.459	131.535	257.826
Leu	154.2	59.33	0.0606355	0.0603113	0.00233463	0.00940337	0.0527237	0.00551232	0.38476	274.4	68.6	0.25	3.52113	19.4824	35	139	561	43.1	15.3	2.33	9.99	1.06	1.85	516.389	62.208	33.977	27.106	9.34	562.967	213.807	65.674	23.86	151.552	762.123	19.388	69.426	19.41	317.52	56.354	29.081	9.21	16.429	22.408	82.204	211.613	262.974
Leu	137.4	51.5	0.0474527	0.0772198	0.00218341	0.006623	0.0488355	0.00451237	0.374818	219.7	53.1	0.241693	3.40413	15.5987	35	138	668	53.7	17.7	4.15	8.01	1.56	1.75	719.253	99.469	41.241	32.363	6.75	619.218	165.53	88.179	15.898	271.581	573.847	26.671	71.254	36.084	349.973	56.719	32.418	15.766	12.961	27.338	81.237	102.189	201.437
Leu	132.4	49.77	0.0666163	0.0589124	0.00241692	0.0102719	0.05	0.00460725	0.375906	217.5	45.7	0.210115	2.95937	15.4425	23	149	718	47.6	15.9	2.17	7.23	0.43	0.99	472.493	104.762	35.186	35.157	9.285	641.099	161.072	84.289	17.458	177.091	1035.3	18.773	69.262	21.056	309.23	45.488	32.728	9.244	13.906	23.006	71.81	83.803	243.076
Leu	151.4	59.79	0.0562087	0.0568692	0.00224571	0.00937913	0.0516513	0.00686922	0.394914	261.2	61.7	0.236217	3.32701	18.5452	59	122	799	49.4	17	2.63	10.03	0.78	1.6	422.616	86.831	35.044	19.026	6.159	523.853	179.607	76.845	16.385	144.759	734.412	21.713	70.678	18.393	313.364	50.823	22.548	10.534	13.022	13.893	61.996	100.418	262.589
Leu	136.4	55.08	0.0505132	0.0618768	0.0016129	0.00909091	0.0541789	0.00564516	0.403812	241.9	50.6	0.209177	2.94616	17.1749	43	112	795	46.1	15.5	2.22	9.18	0.8	1.31	406.418	114.084	29.524	26.459	8.291	610.892	148.551	58.493	17.713	155.273	655.119	18.865	74.398	18.613	315.82	39.698	21.381	12.497	12.444	15.925	73.135	83.927	227.768
Lys	144.9	56.68	0.0500345	0.0647343	0.00186335	0.00855763	0.0505866	0.00559006	0.391166	253.9	61.9	0.243797	3.51799	17.5953	44	213	716	50.8	16.9	3.1	8.82	0.67	2.17	356.47	98.321	31.911	23.234	11.509	691.633	180.071	64.487	25.651	126.854	1235.56	17.589	65.474	14.769	293.249	46.742	26.1	8.991	23.679	16.445	91.88	129.872	202.552
Lys	152.6	64.78	0.052228	0.0629096	0.0025557	0.00812582	0.0486894	0.0059633	0.424509	260.9	61.2	0.234573	3.38489	18.0804	53	167	559	55.8	18.3	2.56	9.06	1.02	1.64	512.533	90.436	54.775	21.557	7.325	684.717	190.192	94.224	26.055	122.015	2092.81	36.025	72.973	30.054	308.744	65.311	38.98	16.058	25.02	23.186	73.395	108.184	213.411
Lys	155.1	62.55	0.050677	0.0725338	0.00270793	0.00754352	0.0472598	0.00567376	0.403288	270.1	63.1	0.233617	3.3711	18.7179	36	123	777	51.9	16.7	3.34	8.4	0.65	1.99	518.535	91.887	42.582	21.042	6.104	641.124	125.708	81.777	28.522	139.229	1660.01	29.24	79.096	29.881	306.262	56.48	35.243	21.249	30.567	15.694	70.765	80.67	179.795
Lys	153	62.74	0.0531373	0.0632026	0.00163399	0.00816993	0.0429412	0.00535948	0.410065	259.8	60.8	0.234026	3.377	18.0041	38	137	818	50.2	16.2	3.04	10.73	0.58	1.56	500.92	103.751	43.821	17.395	15.847	604.727	144.591	70.661	31.94	142.488	1513.17	27.361	81.043	18.349	283.567	52.138	34.688	15.763	26.127	16.535	76.152	82.286	185.572
Lys	151.3	61.11	0.0494382	0.0630535	0.00152016	0.00727032	0.0446794	0.0053536	0.4039	246.9	61.2	0.247874	3.57682	17.1102	52	199	877	56.7	18.9	3.34	9.37	0.9	1.91	594.132	93.951	47.674	21.732	12.472	649.855	147.965	79.303	27.941	134.538	1682.65	27.517	79.58	32.508	303.131	47.331	36.139	18.997	27.84	14.985	92.114	134.917	201.462
Lys	160	70.86	0.049375	0.06525	0.002375	0.0064375	0.045375	0.004875	0.442875	261.2	63.1	0.241577	3.48596	18.1012	46	147	922	55.8	19.1	2.29	8.84	0.96	1.85	354.785	70.387	38.366	19.505	7.872	519.984	144.84	66.876	23.415	100.35	1815.14	25.775	53.808	17.254	300.378	43.907	32.648	10.478	20.467	18.062	71.619	126.496	189.822
Met	163	59.4	0.083865	0.0687117	0.00245399	0.00834356	0.0434356	0.00478528	0.364417	253.3	67.6	0.266877	4.20279	16.0846	19	244	455	47.2	14.6	3.13	9.27	0.49	1.71	703.316	60.272	49.819	16.602	11.527	566.921	148.245	134.781	36.961	178.043	1171.78	92.168	97.545	33.494	280.749	52.127	43.311	15.12	35.454	77.669	70.982	152.202	131.75
Met	140	56.31	0.0630714	0.0495	0.00271429	0.00757143	0.0461429	0.00528571	0.402214	212.4	47.8	0.225047	3.54405	13.4874	30	141	787	50.9	16.8	2.31	7.69	0.93	1.85	659.752	88.457	53.972	15.241	8.842	489.936	97.844	121.07	27.634	132.977	952.751	68.928	73.739	30.402	296.298	53.094	41.055	14.241	30.481	53.355	73.18	85.416	210.029
Met	147.9	56.83	0.0526031	0.0698445	0.00331305	0.00791075	0.0420554	0.00439486	0.384246	220.7	55.1	0.24966	3.93166	14.0145	45	168	746	49.7	15.8	2.5	9.78	0.53	1.52	556.244	91.071	44.931	14.346	9.517	573.338	110.376	112.27	25.7	124.8	597.943	174.846	73.028	25.933	198.314	42.743	29.018	13.89	27.451	62.978	72.414	72.253	123.849
Met	144.3	56.35	0.07228	0.0680527	0.0024948	0.00783091	0.0404019	0.0049203	0.390506	220	54.3	0.246818	3.8869	13.97	36	131	727	50.6	15.4	1.39	8.73	0.81	1.67	659.828	100.04	51.231	28.194	19.763	550.175	148.973	146.845	26.565	136.558	906.255	47.254	74.335	24.489	369.281	53.969	34.772	12.145	21.78	85.51	81.992	125.123	174.376
Met	128.2	53.93	0.0640406	0.0572543	0.00280811	0.00842434	0.0425897	0.00709828	0.420671	194.9	47.8	0.245254	3.86227	12.3762	36	163	549	50.1	15	2.01	9.4	0.39	1.33	460.574	44.973	28.213	35.117	11.503	509.883	189.274	101.586	21.128	97.159	866.009	23.363	67.355	15.756	245.399	47.69	21.334	6.953	17.143	75.824	59.249	150.596	202.622
Met	141.2	56.1	0.0608357	0.0650142	0.00191218	0.0072238	0.0387394	0.00488669	0.397309	219.9	45.4	0.206457	3.2513	13.9636	23	173	573	49	15.8	2.47	7.27	0.78	1.33	520.353	31.18	53.064	36.797	14.682	670.081	167.759	100.274	33.931	148.231	596.251	46.193	94.025	21.777	324.967	77.568	38.102	13.612	26.75	76.89	78.256	193.984	199.543
Phe	133.2	52.9	0.0530781	0.0709459	0.00195195	0.00848348	0.045045	0.00623123	0.397147	226	48.3	0.213717	3.23813	14.916	28	128	663	50.6	18.4	3.46	9.07	1.44	2.01	524.295	51.826	41.778	20.846	8.83	526.18	223.507	90.042	29.052	139.162	839.837	26.158	72.933	17.166	314.409	67.364	28.437	19.681	27.188	22.029	69.544	158.232	335.918
Phe	137	50.33	0.0491971	0.070219	0.00218978	0.00817518	0.049854	0.00540146	0.367372	233.1	56.7	0.243243	3.6855	15.3846	31	113	547	53.8	19.5	1.9	8.52	0.7	1.54	535.215	98.775	43.388	24.187	7.066	522.362	197.583	84.667	32.387	139.227	722.683	23.326	80.561	18.21	331.933	57.07	37.242	29.584	28.501	23.839	79.559	109.202	278.225
Phe	135.8	55.54	0.0556701	0.062592	0.00162003	0.00795287	0.05	0.0056701	0.408984	230.3	54.5	0.236648	3.58557	15.1998	38	168	998	49.9	16.9	2.21	9.23	0.4	1.23	633.648	88.023	42.268	34.479	7.711	798.476	248.908	101.978	27.519	133.439	807.514	21.734	102.568	27.246	336.042	45.586	32.937	27.438	28.415	18.575	85.642	118.992	290.354
Phe	136.6	52.11	0.0530015	0.0669839	0.00197657	0.00746706	0.0491215	0.00614934	0.381479	232.1	57.8	0.249031	3.77319	15.3186	53	188	779	54.4	17.8	2.96	9.54	0.57	2.08	526.319	87.226	36.028	42.119	6.189	632.654	157.638	94.893	21.208	103.15	725.988	22.122	121.466	25.344	324.103	49.718	21.378	45.097	22.68	23.938	78.836	96.892	230.197
Phe	157.6	62.61	0.055901	0.0625	0.00222081	0.00761421	0.0448604	0.00482234	0.397272	247.2	60.7	0.24555	3.72046	16.3152	46	128	743	52.5	17.9	1.81	9.46	0.89	1.61	489.958	51.833	45.935	26.286	7.769	537.535	167.417	104.213	26.877	125.01	930.874	23.728	71.809	20.354	349.366	57.331	37.041	23.226	22.333	17.607	74.802	173.447	254.915
Phe	141	55.11	0.0577305	0.0564539	0.00262411	0.00723404	0.0443972	0.00567376	0.390851	220.7	53.8	0.24377	3.69348	14.5662	49	118	799	53.5	19.1	2.26	9.57	0.56	1.4	390.071	95.229	41.278	20.317	5.71	461.356	115.259	65.979	21.639	106.428	621.496	19.898	57.072	17.466	274.317	55.777	33.435	28.695	23.881	18.504	73.617	96.251	232.17
Thr	159.1	62.89	0.0500314	0.0799497	0.00226273	0.00949089	0.0433061	0.00546826	0.395286	251.18	69.2	0.2755	4.23846	16.3267	39	178	652	56.2	20.6	1.39	7.81	0.7	2.79	539.71	79.214	66.613	22.238	6.021	693.719	225.338	95.495	23.084	105.731	850.123	18.54	55.851	21.1	516.687	3112.88	22.346	11.314	31.121	21.514	90.994	77.54	336.809
Thr	149.8	56.4	0.0467957	0.0915888	0.00233645	0.00687583	0.0512684	0.00567423	0.376502	258	69.2	0.268217	4.12642	16.77	59	244	657	51.8	18.4	1.82	10.67	0.85	2.35	727.611	82.774	75.986	34.297	9.781	817.413	307.675	117.479	39.282	171.567	607.01	23.484	101.352	22.74	532.15	3625.24	33.098	17.102	41.731	37.919	112.743	114.878	314.208
Thr	170.1	66.42	0.0560847	0.0691946	0.0021164	0.00881834	0.0539095	0.00458554	0.390476	268	80.1	0.298881	4.59816	17.42	4	126	424	54.9	21.6	1.81	9.21	0.76	2.72	793.201	84.314	80.157	22.094	10.107	609.194	183.095	91.085	39.495	151.527	658.098	29.278	64.349	30.668	530.599	3363.83	41.003	15.222	43.709	19.167	82.237	63.55	307.108
Thr	138	54.7	0.0378986	0.0647101	0.0023913	0.00869565	0.0523188	0.00652174	0.396377	221.7	57.5	0.259359	3.99015	14.4105	50	128	673	54.6	20.1	2.17	11.4	0.46	2.04	627.535	80.303	75.116	19.161	6.351	681.549	141.423	114.537	31.611	138.927	613.984	28.901	80.649	32.021	523.29	3104.91	50.87	23.511	35.983	19.217	88.929	95.162	312.593
Thr	148.3	57.21	0.0447741	0.0728254	0.00222522	0.00863115	0.045381	0.00660823	0.385772	241.3	64.8	0.268545	4.13147	15.6845	46	128	662	54.3	19.6	1.72	9.08	0.68	2.08	501.5	74.673	53.748	17.824	4.591	649.31	149.237	94.316	22.13	108.503	502.907	17.164	60.737	17.312	502.278	2952.25	31.565	8.389	29.457	15.901	81.375	64.506	311.912
Thr	147.7	60.65	0.0440758	0.0670955	0.00209885	0.00765064	0.0430603	0.00460393	0.41063	237	56.9	0.240084	3.69361	15.405	42	136	643	55.9	20.8	1.26	8.62	0.61	2.59	696.277	95.363	94.933	26.201	7.762	723.947	192.606	111.344	37.697	142.37	570.414	25.955	76.242	26.812	690.59	3703.38	46.8	15.167	32.174	18.376	123.531	77.561	348.756
Trp	147.7	59.54	0.0519973	0.056872	0.00236967	0.00914015	0.046784	0.0056195	0.403114	232.5	58.1	0.249892	4.06329	14.2988	45	155	611	48.4	17	2.38	7.66	1.08	1.96	518.371	101.302	39.127	20.468	7.437	579.99	191.403	90.262	29.864	136.331	867.926	21.98	77.69	15.858	369.91	59.324	26.631	12.503	25.842	30.704	76.983	115.215	400.282
Trp	141.6	54.7	0.0511299	0.0776836	0.00176554	0.00826271	0.0457627	0.0055791	0.386299	239.4	57.4	0.239766	3.89864	14.7231	22	110	747	50.7	19.1	1.95	9.99	0.92	2.34	439.431	98.935	36.657	21.478	6.93	599.693	217.273	94.27	24.322	123.563	840.466	17.665	69.722	13.373	365.085	50.376	33.968	8.638	21.437	15.159	71.655	81.749	254.791
Trp	142	56.77	0.044507	0.0569718	0.00126761	0.00880282	0.0482394	0.00605634	0.399789	245.8	60.9	0.247762	4.02866	15.1167	39	149	805	51.5	18.6	2.85	9.68	0.74	2.31	513.264	110.619	38.685	30.821	7.133	625.024	347.934	83.179	33.651	151.595	687.247	22.93	87.45	17.672	346.628	59.25	38.737	16.178	27.511	23.104	78.454	76.663	402.763
Trp	141.8	58.56	0.0571227	0.062835	0.0022567	0.00768688	0.0489422	0.00599436	0.412976	214.5	54.5	0.254079	4.13137	13.1918	54	155	545	58	19.6	2.37	10.3	1.16	1.38	624.777	86.737	44.43	20.554	5.668	613.519	172.816	103.303	20.305	112.386	823.679	17.599	66.171	24.411	366.728	41.338	49.983	11.269	22.334	14.248	71.903	81.417	380.752
Trp	162.4	58.6	0.050431	0.0722906	0.00203202	0.00726601	0.0489532	0.00634236	0.360837	259.9	68.7	0.264332	4.29809	15.9839	50	157	897	31.4	16.7	2.6	9.58	0.77	1.55	620.656	65.073	39.534	27.071	7.491	609.236	212.843	83.082	20.87	106.898	668.689	17.982	62.164	25.45	318.99	45.207	40.787	10.757	22.683	21.984	80.031	130.199	243.169
Trp	146.1	55.37	0.0549624	0.071937	0.00219028	0.00787132	0.0483231	0.00438056	0.378987	231.1	55.2	0.238858	3.88386	14.2127	30	129	822	55	19.2	2.27	10.33	0.87	1.51	520.792	34.288	42.905	19.04	9.857	563.682	128.524	92.39	25.671	120.261	599.784	24.927	76.984	22.878	322.882	62.16	73.532	19.395	27.749	16.6	66.781	159.582	296.576
Val	138.5	47.41	0.080361	0.0843321	0.00187726	0.00967509	0.0527798	0.00418773	0.34231	225.1	54.5	0.242115	3.57101	15.2618	26	164	510	48.1	14.2	2.52	8.87	0.35	0.82	651.399	63.544	54.572	36.339	31.392	786.716	216.068	142.666	30.57	162.519	1017.39	22.96	81.113	23.617	435.035	47.692	18.256	8.19	128.726	28.506	98.532	224.492	250.751
Val	138.7	47.57	0.0663302	0.0664744	0.00216294	0.00865177	0.0490988	0.00432588	0.34297	227.4	55.5	0.244063	3.59975	15.4177	32	197	750	44.3	14.3	4.32	10.23	0.58	1.1	616.615	59.319	45.119	25.143	18.112	719.4	127.33	120.846	27.007	152.826	899.13	22.709	76.297	33.76	320.214	42.078	27.421	16.138	143.448	19.37	88.985	189.719	187.924
Val	137.7	51.35	0.0605664	0.0753813	0.00196078	0.00827887	0.0503994	0.00515614	0.372912	218.1	57	0.261348	3.85469	14.7872	39	178	876	49.3	16.5	4.63	9.81	0.46	1.27	649.213	63.668	47.647	27.471	15.289	750.821	204.362	120.708	25.258	154.278	1132.52	22.535	84.448	29.28	316.307	53.953	46.604	15.929	155.698	21.353	80.317	170.046	262.579
Val	143.5	56.05	0.046899	0.0567944	0.00222997	0.00850174	0.0549129	0.00585366	0.390592	242.6	51.2	0.211047	3.11279	16.4483	22	133	605	48.4	16.9	3.26	7.84	1.08	1.62	682.031	108.979	62.834	21.052	12.707	690.155	131.081	105.259	30.859	150.097	768.037	28.811	78.371	37.399	371.403	72.478	36.69	17.011	142.916	18.566	90.768	99.957	255.733
Val	145.6	61.22	0.0548764	0.0583104	0.0021978	0.00748626	0.0369505	0.00508242	0.420467	227.8	51.7	0.226953	3.3474	15.4448	37	136	608	52	18	2.65	7.91	0.7	1.37	664.937	108.814	52.119	22.768	12.233	710.652	114.951	100.225	31.555	165.452	765.185	25.62	70.527	35.476	383.768	64.244	49.709	15.893	170.962	18.219	93.336	111.034	243.563
Val	141.6	58.55	0.0454802	0.0719633	0.00275424	0.00727401	0.0430085	0.00572034	0.413489	224.8	47.6	0.211744	3.12306	15.2414	26	116	728	51.9	18.8	3.51	10.71	0.87	1.11	559.617	103.354	44.413	23.421	12.434	627.942	119.124	89.36	31.93	151.254	824.941	36.575	86.074	36.002	342.325	68.227	55.11	22.095	128.063	14.965	83.474	73.999	205.13
HP	164.7	62.88	0.0441409	0.0789314	0.00279296	0.0105039	0.0488767	0.0047966	0.381785	197.6	77.3	0.391194	2.18544	35.3704	28	118	540	62	24.8	5.23	9.1	0.94	2.27	449.029	108.111	44.722	18.694	10.148	386.116	186.514	58.002	42.444	165.756	1065.76	44.882	83.464	21.718	220.815	643.721	102.961	26.268	39.216	42.273	67.848	82.456	177.21
HP	165.1	63.34	0.0455482	0.077771	0.00242277	0.00981224	0.0448819	0.0045427	0.383646	211.9	75.1	0.354412	1.97996	37.9301	25	122	603	61.9	23.8	5.55	9.91	0.51	1.87	311.206	98.581	36.263	18.547	10.483	394.989	175.756	56.756	41.132	158.724	966.359	41.366	66.816	22.98	228.461	376.494	76.219	17.725	36.657	40.316	55.031	62.927	151.053
HP	165.8	62.02	0.0449337	0.0734017	0.00259349	0.0107961	0.0529554	0.0053076	0.374065	215.6	80.5	0.373377	2.0859	38.5924	20	99	468	60.2	23.6	9.53	9.14	0.43	2.04	382.851	108.561	43.986	17.582	13.286	460.039	145.721	70.256	41.481	175.359	825.93	43.288	92.278	23.44	222.435	392.07	89.954	29.165	36.83	30.122	65.999	53.445	156.98
HP	167.8	66.61	0.0458284	0.0718713	0.00280095	0.0110846	0.0446961	0.00542312	0.396961	222.1	83.8	0.377308	2.10786	39.7559	40	134	553	63.8	24.3	7.34	9.86	0.94	1.43	362.852	100.031	45.398	26.895	8.728	448.587	202.393	73.549	44.838	185.162	1109.28	46.099	96.89	25.245	243.177	416.129	72.165	20.943	43.714	66.267	62.262	116.004	206.305
HP	172.8	71.59	0.0519097	0.0677083	0.00243056	0.0101273	0.037963	0.00445602	0.414294	219.9	78.6	0.357435	1.99684	39.3621	44	90	320	80.3	30.5	6.65	10.4	0.42	2.19	342.278	104.836	41.142	15.996	11.224	414.643	129.083	55.701	37.26	143.303	913.587	38.904	78.973	24.237	237.986	612.315	94.665	15.344	36.753	33.295	58.187	62.552	170.29
HP	175.9	73.81	0.0458215	0.0672541	0.00312678	0.00812962	0.0460489	0.00466174	0.419613	207.9	83.2	0.400192	2.23571	37.2141	38	128	318	64.3	24.7	6.49	8.53	0.66	1.62	390.686	109.263	50.752	20.49	8.238	426.302	118.822	61.07	42.642	163.72	1082.92	44.298	84.299	30.831	244.451	473.041	86.194	21.328	37.235	40.182	66.302	53.037	166.838

## Sheet: western blotting
group	4ebp1	P-4ebp1	P-4ebp1/4ebp1	ATF4	α-Tubulin	ATF4/α-Tubulin
LP	1	1	1	1	1	1
LP	1	1	1	1	1	1
LP	1	1	1	1	1	1
Arg	0.827608	2.32386	2.80793	0.662918	1.35161	0.490467
Arg	1.25483	3.29972	2.62963	0.677178	0.936893	0.722791
Arg	1.19134	2.02299	1.69808	0.506408	1.09328	0.463203
His	0.511705	1.96503	3.84016	0.644546	1.05282	0.61221
His	0.564297	2.48425	4.40238	0.572543	0.913411	0.626819
His	0.614086	2.31183	3.76467	0.422866	1.00622	0.420252
Ile	1.44986	3.04435	2.09975	0.50945	1.07523	0.473807
Ile	1.41578	2.95713	2.08869	0.375926	0.99646	0.377262
Ile	1.306	2.5655	1.9644	0.521043	0.988653	0.527024
Leu	1.42492	2.95944	2.07692	0.686328	1.62887	0.421353
Leu	1.2087	2.55227	2.11158	0.537346	1.23483	0.435158
Leu	1.0108	3.00825	2.97611	0.715554	1.22515	0.584056
Lys	0.72726	1.218	1.67478	0.601172	1.47998	0.406203
Lys	0.444405	0.943994	2.12418	0.356831	0.939385	0.379856
Lys	0.760541	2.55614	3.36095	0.458274	1.10441	0.414948
Met	0.893261	2.77339	3.1048	0.779979	1.11115	0.701957
Met	0.771232	2.2769	2.95229	0.530153	0.769551	0.688911
Met	0.760644	1.37245	1.80432	0.802357	0.984746	0.814785
Phe	1.53924	3.3815	2.19687	0.92002	1.91847	0.479559
Phe	1.06645	2.57431	2.41391	0.644226	1.09809	0.586676
Phe	1.22941	2.6205	2.13151	0.887832	1.25467	0.707621
Thr	1.44184	2.7897	1.93481	0.677092	1.2345	0.548473
Thr	0.968454	2.21905	2.29134	0.495141	0.885601	0.559102
Thr	1.16551	2.43471	2.08896	0.669116	0.997176	0.671012
Trp	1.59334	2.71727	1.7054	0.399582	1.14887	0.347805
Trp	1.09435	2.59631	2.37247	0.299262	0.950441	0.314867
Trp	1.24895	2.17334	1.74013	0.207251	1.03872	0.199526
Val	1.36741	2.1136	1.54569	0.556229	1.12427	0.494748
Val	1.09524	2.09384	1.91176	0.421962	0.947333	0.445421
Val	1.04782	3.32411	3.17239	0.452915	0.770398	0.587897
HP	0.50141	0.97514	1.9448	0.592826	1.35829	0.436451
HP	0.36911	1.16024	3.14334	0.535538	1.17336	0.456415
HP	0.393241	1.65081	4.19797	0.216451	0.988429	0.218985
